# Supplementary material for: Annotating very high-resolution satellite imagery: A whale case study
Source: MethodsX. 2023 Jan 25;10:102040. doi: 10.1016/j.mex.2023.102040 (PMC9923222; doi:10.1016/j.mex.2023.102040)
Supplement: Supplementary materiel 2 — A detailed step-by-step workflow to annotate whales in VHR satellite images and create points, bounding boxes, and image chips data sets using ESRI ArcGIS Pro 2.5. [file mmc2.zip]

Archive with 1 entries (1 files):
- Supplementary2_ArcGIS_Pro.docx
