# Supplementary material for: Annotating very high-resolution satellite imagery: A whale case study
Source: MethodsX. 2023 Jan 25;10:102040. doi: 10.1016/j.mex.2023.102040 (PMC9923222; doi:10.1016/j.mex.2023.102040)
Supplement: Supplementary materiel 3 — Species decision tree for cetaceans observed in VHR satellite imagery. [file mmc3.zip]

Archive with 1 entries (1 files):
- Supplementary3_Species-tree.docx
