# Supplementary material for: Annotating very high-resolution satellite imagery: A whale case study
Source: MethodsX. 2023 Jan 25;10:102040. doi: 10.1016/j.mex.2023.102040 (PMC9923222; doi:10.1016/j.mex.2023.102040)
Supplement: Supplementary materiel 4 — Species code. [file mmc4.zip]

Archive with 1 entries (1 files):
- Supplementary4_Species-code.docx
