# Supplementary material for: Annotating very high-resolution satellite imagery: A whale case study
Source: MethodsX. 2023 Jan 25;10:102040. doi: 10.1016/j.mex.2023.102040 (PMC9923222; doi:10.1016/j.mex.2023.102040)
Supplement: Supplementary materiel 6 — Shapefile containing the template attribute table to be used with Supplementary materials 1 and 2. [file mmc6.zip]

Archive with 8 entries (8 files):
- Supplementary6_Template_AT.CPG
- Supplementary6_Template_AT.dbf
- Supplementary6_Template_AT.prj
- Supplementary6_Template_AT.sbn
- Supplementary6_Template_AT.sbx
- Supplementary6_Template_AT.shp
- Supplementary6_Template_AT.shp.xml
- Supplementary6_Template_AT.shx
