# Supplementary material for: Annotating very high-resolution satellite imagery: A whale case study
Source: MethodsX. 2023 Jan 25;10:102040. doi: 10.1016/j.mex.2023.102040 (PMC9923222; doi:10.1016/j.mex.2023.102040)
Supplement: Supplementary materiel 6 — Shapefile containing the template attribute table to be used with Supplementary materials 1 and 2. [file mmc6.zip › Supplementary6_Template_AT.shp.xml]

<?xml version="1.0" encoding="UTF-8"?>
<metadata xml:lang="en"><Esri><CreaDate>20221107</CreaDate><CreaTime>14020000</CreaTime><ArcGISFormat>1.0</ArcGISFormat><SyncOnce>TRUE</SyncOnce><DataProperties><lineage><Process ToolSource="c:\program files (x86)\arcgis\desktop10.8\ArcToolbox\Toolboxes\Data Management Tools.tbx\JoinField" Date="20221101" Time="100043">JoinField Template_AT FID Template_AT_utm34s FID #</Process></lineage><itemProps><itemLocation><linkage Sync="TRUE">file://\\BS-HANBAY24-D1\F$\0-Dissemination\2022\Publication\author\MMC workflow\MethodsX\1stSubmission\supplemental\Supplementary6_Template_AT\Template_AT</linkage><protocol Sync="TRUE">Local Area Network</protocol></itemLocation></itemProps><copyHistory><copy source="F:\3-MMC\5-AnnotationWorkflow\ArcMap examples\whale_annotation_demo\Template_AT" dest="\\BS-HANBAY24-D1\F$\0-Dissemination\2022\Publication\author\MMC workflow\MethodsX\1stSubmission\supplemental\Supplementary6_Template_AT\Template_AT" date="20221107" time="14020000"></copy></copyHistory></DataProperties></Esri></metadata>
